# Supplementary material for: Discovery of Iron-Chelating Peptides from Lupinus mutabilis via Integrated Purification and In Silico Validation
Source: Foods. 2026 Apr 10;15(8):1318. doi: 10.3390/foods15081318 (PMC13115156; doi:10.3390/foods15081318)
Supplement: Supplementary file 1 [file foods-15-01318-s001.zip]

Archive with 1 entries (1 files):
- foods-4207927-supplementary.pdf
